# Supplementary material for: MicroRNA evolution, expression, and function during short germband development in Tribolium castaneum
Source: Genome Res. 2016 Jan;26(1):85–96. doi: 10.1101/gr.193367.115 (PMC4691753; doi:10.1101/gr.193367.115)
Supplement: Supplemental Material [file supp_gr.193367.115_Supplemental_scripts.zip]

Archive with 3 entries (3 files):
- SeqTrimMap_fastq.sh
- allbowtie2sam.pl
- mod_bam_to_mirs.pl
